# Supplementary material for: Impact of polystyrene microplastics on Daphnia magna mortality and reproduction in relation to food availability
Source: PeerJ. 2018 Apr 18;6:e4601. doi: 10.7717/peerj.4601 (PMC5911131; doi:10.7717/peerj.4601)
Supplement: Data S1 [file peerj-06-4601-s025.xlsx]

## Sheet: uptake expi
Raw data: Uptake of MPs in adult Daphnia magna at 5 timepoints (15, 30, 60, 120 and 240 min).
Uptake of MP only				Uptake of MP with Algae
Replication	Time /min	Number of microplastics in the gut of Daphnia counted under the epi-fluorescent microscope		Time /min	Number of MPs in gut of Daphnia counted under the epi-fluorescent microscope
1	15	2317.5		15	2472
2	15	3028.2		15	1792.2
3	15	2286.6		15	1236
4	15	2657.4		15	803.4
1	30	2626.5		30	1699.5
2	30	2781		30	1823.1
3	30	2101.2		30	1143.3
4	30	1407.67		30	1205.1
1	60	1019.7		60	741.6
2	60	2997.3		60	865.2
3	60	2657.4		60	988.8
4	60	865.2		60	803.4
1	120	1081.5		120	961.333
2	120	3433.33		120	927
3	120	2502.9		120	865.2
4	120	4210.12		120	772.5
1	240	1977.6		240	648.9
2	240	3939.75		240	679.8
3	240	3120.9		240	772.5
4	240	4360.33		240	927
