# Supplementary material for: Impact of polystyrene microplastics on Daphnia magna mortality and reproduction in relation to food availability
Source: PeerJ. 2018 Apr 18;6:e4601. doi: 10.7717/peerj.4601 (PMC5911131; doi:10.7717/peerj.4601)
Supplement: Data S4 [file peerj-06-4601-s028.xlsx]

## Sheet: mortality count 
Adult Daphnia magna mortality following exposure to MP and algae. The numbers represents the number of dead daphnia (1 daphnia per beaker).
Replications	Time (day)	Algae 1.00x10-1 mg/L	Algae 8.00x10-1 mg/L	Algae (1.00x10-1 mg/L) = MP(1.39x10-3 mg/L)	Algae (8.00x10-1 mg/L)= MP(1.11x10-2 mg/L)	Algae (8.00x10-1 mg/L) >MP(1.39x10-3 mg/L)	Algae (1.00x10-1 mg/L) < MP(1.11x10-2 mg/L)
1	1	0	0	0	0	0	0
1	2	0	0	0	0	0	0
1	3	0	0	0	0	0	0
1	4	0	0	0	0	0	0
1	5	0	0	0	0	0	0
1	6	0	0	0	0	0	0
1	7	0	0	0	0	0	0
1	8	1	0	0	0	0	0
1	9	1	0	0	0	0	1
1	10	1	0	0	1	0	1
1	11	1	0	1	1	0	1
1	12	1	0	1	1	0	1
1	13	1	0	1	1	0	1
1	14	1	0	1	1	0	1
1	15	1	0	1	1	0	1
1	16	1	0	1	1	0	1
1	17	1	0	1	1	0	1
1	18	1	0	1	1	0	1
1	19	1	0	1	1	0	1
1	20	1	0	1	1	0	1
1	21	1	0	1	1	0	1
2	1	0	0	0	0	0	0
2	2	0	0	0	0	0	0
2	3	0	0	0	0	0	0
2	4	0	0	0	0	0	0
2	5	0	0	0	0	0	0
2	6	0	0	0	0	0	0
2	7	0	0	0	0	0	0
2	8	0	0	0	0	0	0
2	9	0	0	0	0	0	1
2	10	0	0	0	0	0	1
2	11	0	0	0	0	0	1
2	12	0	0	0	0	0	1
2	13	1	0	1	1	0	1
2	14	1	0	1	1	0	1
2	15	1	0	1	1	0	1
2	16	1	0	1	1	0	1
2	17	1	0	1	1	0	1
2	18	1	0	1	1	0	1
2	19	1	0	1	1	0	1
2	20	1	0	1	1	0	1
2	21	1	0	1	1	0	1
3	1	0	0	0	0	0	0
3	2	0	0	0	0	0	0
3	3	0	0	0	0	0	0
3	4	0	0	0	0	0	0
3	5	0	0	0	0	0	0
3	6	0	0	0	0	0	0
3	7	0	0	0	0	0	0
3	8	0	0	0	0	0	0
3	9	0	0	0	0	0	1
3	10	0	0	0	0	0	1
3	11	0	0	0	0	0	1
3	12	0	0	0	0	0	1
3	13	0	0	0	0	0	1
3	14	1	0	0	0	0	1
3	15	1	0	1	0	0	1
3	16	1	0	1	0	0	1
3	17	1	0	1	0	0	1
3	18	1	0	1	0	0	1
3	19	1	0	1	0	0	1
3	20	1	0	1	0	0	1
3	21	1	0	1	0	0	1
4	1	0	0	0	0	0	0
4	2	0	0	0	0	0	0
4	3	0	0	0	0	0	0
4	4	0	0	0	0	0	0
4	5	0	0	0	0	0	0
4	6	0	0	0	0	0	0
4	7	0	0	0	0	0	0
4	8	0	0	0	0	0	0
4	9	0	0	0	0	0	0
4	10	0	0	0	0	0	0
4	11	0	0	0	0	0	0
4	12	0	0	0	0	0	0
4	13	0	0	0	0	0	1
4	14	1	0	0	0	0	1
4	15	1	0	0	0	0	1
4	16	1	0	0	0	0	1
4	17	1	0	0	0	0	1
4	18	1	0	0	0	0	1
4	19	1	0	0	0	0	1
4	20	1	0	0	0	0	1
4	21	1	0	0	0	0	1
5	1	0	0	0	0	0	0
5	2	0	0	0	0	0	0
5	3	0	0	0	0	0	0
5	4	0	0	0	0	0	0
5	5	0	0	0	0	0	0
5	6	0	0	0	0	0	0
5	7	0	0	0	0	0	0
5	8	0	0	0	0	0	0
5	9	0	0	0	0	0	0
5	10	0	0	0	0	0	0
5	11	0	0	0	0	0	0
5	12	0	0	0	0	0	0
5	13	0	0	0	0	0	1
5	14	0	0	0	0	0	1
5	15	0	0	0	0	0	1
5	16	1	0	0	0	0	1
5	17	1	0	0	0	0	1
5	18	1	0	0	0	0	1
5	19	1	0	0	0	0	1
5	20	1	0	0	0	0	1
5	21	1	0	0	0	0	1
