# Supplementary material for: Impact of polystyrene microplastics on Daphnia magna mortality and reproduction in relation to food availability
Source: PeerJ. 2018 Apr 18;6:e4601. doi: 10.7717/peerj.4601 (PMC5911131; doi:10.7717/peerj.4601)
Supplement: Data S6 [file peerj-06-4601-s030.xlsx]

## Sheet: mortality count
Neonate Daphnia magna mortality following 21 day exposure to MP and algae. The numbers represents the number of dead daphnia (5 daphnia per beaker).
	concentrations
Treatments	Algae (mg/L)	MP (mg/L)	Time/ Day	number of mortality
Algae (low)	1.00x10-1	0	1	0
Algae (low)	1.00x10-1	0	2	0
Algae (low)	1.00x10-1	0	3	0
Algae (low)	1.00x10-1	0	4	0
Algae (low)	1.00x10-1	0	5	0
Algae (low)	1.00x10-1	0	6	0
Algae (low)	1.00x10-1	0	7	0
Algae (low)	1.00x10-1	0	8	0
Algae (low)	1.00x10-1	0	9	0
Algae (low)	1.00x10-1	0	10	0
Algae (low)	1.00x10-1	0	11	0
Algae (low)	1.00x10-1	0	12	0
Algae (low)	1.00x10-1	0	13	0
Algae (low)	1.00x10-1	0	14	0
Algae (low)	1.00x10-1	0	15	0
Algae (low)	1.00x10-1	0	16	0
Algae (low)	1.00x10-1	0	17	0
Algae (low)	1.00x10-1	0	18	2
Algae (low)	1.00x10-1	0	19	2
Algae (low)	1.00x10-1	0	20	4
Algae (low)	1.00x10-1	0	21	5
Algae (low)	1.00x10-1	0	1	0
Algae (low)	1.00x10-1	0	2	0
Algae (low)	1.00x10-1	0	3	0
Algae (low)	1.00x10-1	0	4	0
Algae (low)	1.00x10-1	0	5	0
Algae (low)	1.00x10-1	0	6	0
Algae (low)	1.00x10-1	0	7	0
Algae (low)	1.00x10-1	0	8	0
Algae (low)	1.00x10-1	0	9	0
Algae (low)	1.00x10-1	0	10	2
Algae (low)	1.00x10-1	0	11	3
Algae (low)	1.00x10-1	0	12	3
Algae (low)	1.00x10-1	0	13	3
Algae (low)	1.00x10-1	0	14	3
Algae (low)	1.00x10-1	0	15	3
Algae (low)	1.00x10-1	0	16	3
Algae (low)	1.00x10-1	0	17	4
Algae (low)	1.00x10-1	0	18	4
Algae (low)	1.00x10-1	0	19	4
Algae (low)	1.00x10-1	0	20	4
Algae (low)	1.00x10-1	0	21	4
Algae (low)	1.00x10-1	0	1	0
Algae (low)	1.00x10-1	0	2	0
Algae (low)	1.00x10-1	0	3	0
Algae (low)	1.00x10-1	0	4	0
Algae (low)	1.00x10-1	0	5	0
Algae (low)	1.00x10-1	0	6	0
Algae (low)	1.00x10-1	0	7	0
Algae (low)	1.00x10-1	0	8	0
Algae (low)	1.00x10-1	0	9	0
Algae (low)	1.00x10-1	0	10	1
Algae (low)	1.00x10-1	0	11	3
Algae (low)	1.00x10-1	0	12	3
Algae (low)	1.00x10-1	0	13	3
Algae (low)	1.00x10-1	0	14	3
Algae (low)	1.00x10-1	0	15	3
Algae (low)	1.00x10-1	0	16	3
Algae (low)	1.00x10-1	0	17	3
Algae (low)	1.00x10-1	0	18	3
Algae (low)	1.00x10-1	0	19	3
Algae (low)	1.00x10-1	0	20	3
Algae (low)	1.00x10-1	0	21	3
Algae (low)	1.00x10-1	0	1	0
Algae (low)	1.00x10-1	0	2	0
Algae (low)	1.00x10-1	0	3	0
Algae (low)	1.00x10-1	0	4	0
Algae (low)	1.00x10-1	0	5	0
Algae (low)	1.00x10-1	0	6	0
Algae (low)	1.00x10-1	0	7	0
Algae (low)	1.00x10-1	0	8	3
Algae (low)	1.00x10-1	0	9	3
Algae (low)	1.00x10-1	0	10	3
Algae (low)	1.00x10-1	0	11	3
Algae (low)	1.00x10-1	0	12	4
Algae (low)	1.00x10-1	0	13	4
Algae (low)	1.00x10-1	0	14	4
Algae (low)	1.00x10-1	0	15	4
Algae (low)	1.00x10-1	0	16	4
Algae (low)	1.00x10-1	0	17	4
Algae (low)	1.00x10-1	0	18	4
Algae (low)	1.00x10-1	0	19	4
Algae (low)	1.00x10-1	0	20	4
Algae (low)	1.00x10-1	0	21	4
Algae (low)	1.00x10-1	0	1	0
Algae (low)	1.00x10-1	0	2	0
Algae (low)	1.00x10-1	0	3	0
Algae (low)	1.00x10-1	0	4	0
Algae (low)	1.00x10-1	0	5	0
Algae (low)	1.00x10-1	0	6	0
Algae (low)	1.00x10-1	0	7	0
Algae (low)	1.00x10-1	0	8	2
Algae (low)	1.00x10-1	0	9	2
Algae (low)	1.00x10-1	0	10	2
Algae (low)	1.00x10-1	0	11	2
Algae (low)	1.00x10-1	0	12	2
Algae (low)	1.00x10-1	0	13	2
Algae (low)	1.00x10-1	0	14	2
Algae (low)	1.00x10-1	0	15	5
Algae (low)	1.00x10-1	0	16	5
Algae (low)	1.00x10-1	0	17	5
Algae (low)	1.00x10-1	0	18	5
Algae (low)	1.00x10-1	0	19	5
Algae (low)	1.00x10-1	0	20	5
Algae (low)	1.00x10-1	0	21	5
Algae (High)	8.00x10-1	0	1	0
Algae (High)	8.00x10-1	0	2	0
Algae (High)	8.00x10-1	0	3	0
Algae (High)	8.00x10-1	0	4	0
Algae (High)	8.00x10-1	0	5	0
Algae (High)	8.00x10-1	0	6	0
Algae (High)	8.00x10-1	0	7	0
Algae (High)	8.00x10-1	0	8	0
Algae (High)	8.00x10-1	0	9	0
Algae (High)	8.00x10-1	0	10	1
Algae (High)	8.00x10-1	0	11	1
Algae (High)	8.00x10-1	0	12	2
Algae (High)	8.00x10-1	0	13	2
Algae (High)	8.00x10-1	0	14	3
Algae (High)	8.00x10-1	0	15	3
Algae (High)	8.00x10-1	0	16	3
Algae (High)	8.00x10-1	0	17	3
Algae (High)	8.00x10-1	0	18	4
Algae (High)	8.00x10-1	0	19	4
Algae (High)	8.00x10-1	0	20	4
Algae (High)	8.00x10-1	0	21	4
Algae (High)	8.00x10-1	0	1	0
Algae (High)	8.00x10-1	0	2	0
Algae (High)	8.00x10-1	0	3	0
Algae (High)	8.00x10-1	0	4	0
Algae (High)	8.00x10-1	0	5	0
Algae (High)	8.00x10-1	0	6	0
Algae (High)	8.00x10-1	0	7	0
Algae (High)	8.00x10-1	0	8	0
Algae (High)	8.00x10-1	0	9	0
Algae (High)	8.00x10-1	0	10	1
Algae (High)	8.00x10-1	0	11	1
Algae (High)	8.00x10-1	0	12	1
Algae (High)	8.00x10-1	0	13	1
Algae (High)	8.00x10-1	0	14	3
Algae (High)	8.00x10-1	0	15	3
Algae (High)	8.00x10-1	0	16	3
Algae (High)	8.00x10-1	0	17	3
Algae (High)	8.00x10-1	0	18	3
Algae (High)	8.00x10-1	0	19	3
Algae (High)	8.00x10-1	0	20	3
Algae (High)	8.00x10-1	0	21	3
Algae (High)	8.00x10-1	0	1	0
Algae (High)	8.00x10-1	0	2	0
Algae (High)	8.00x10-1	0	3	0
Algae (High)	8.00x10-1	0	4	0
Algae (High)	8.00x10-1	0	5	0
Algae (High)	8.00x10-1	0	6	0
Algae (High)	8.00x10-1	0	7	0
Algae (High)	8.00x10-1	0	8	0
Algae (High)	8.00x10-1	0	9	0
Algae (High)	8.00x10-1	0	10	1
Algae (High)	8.00x10-1	0	11	1
Algae (High)	8.00x10-1	0	12	2
Algae (High)	8.00x10-1	0	13	2
Algae (High)	8.00x10-1	0	14	3
Algae (High)	8.00x10-1	0	15	3
Algae (High)	8.00x10-1	0	16	3
Algae (High)	8.00x10-1	0	17	3
Algae (High)	8.00x10-1	0	18	3
Algae (High)	8.00x10-1	0	19	3
Algae (High)	8.00x10-1	0	20	3
Algae (High)	8.00x10-1	0	21	4
Algae (High)	8.00x10-1	0	1	0
Algae (High)	8.00x10-1	0	2	0
Algae (High)	8.00x10-1	0	3	0
Algae (High)	8.00x10-1	0	4	0
Algae (High)	8.00x10-1	0	5	0
Algae (High)	8.00x10-1	0	6	0
Algae (High)	8.00x10-1	0	7	0
Algae (High)	8.00x10-1	0	8	0
Algae (High)	8.00x10-1	0	9	0
Algae (High)	8.00x10-1	0	10	1
Algae (High)	8.00x10-1	0	11	1
Algae (High)	8.00x10-1	0	12	2
Algae (High)	8.00x10-1	0	13	2
Algae (High)	8.00x10-1	0	14	3
Algae (High)	8.00x10-1	0	15	3
Algae (High)	8.00x10-1	0	16	3
Algae (High)	8.00x10-1	0	17	3
Algae (High)	8.00x10-1	0	18	4
Algae (High)	8.00x10-1	0	19	4
Algae (High)	8.00x10-1	0	20	4
Algae (High)	8.00x10-1	0	21	4
Algae (High)	8.00x10-1	0	1	0
Algae (High)	8.00x10-1	0	2	0
Algae (High)	8.00x10-1	0	3	0
Algae (High)	8.00x10-1	0	4	0
Algae (High)	8.00x10-1	0	5	0
Algae (High)	8.00x10-1	0	6	0
Algae (High)	8.00x10-1	0	7	0
Algae (High)	8.00x10-1	0	8	0
Algae (High)	8.00x10-1	0	9	0
Algae (High)	8.00x10-1	0	10	1
Algae (High)	8.00x10-1	0	11	1
Algae (High)	8.00x10-1	0	12	1
Algae (High)	8.00x10-1	0	13	1
Algae (High)	8.00x10-1	0	14	3
Algae (High)	8.00x10-1	0	15	3
Algae (High)	8.00x10-1	0	16	3
Algae (High)	8.00x10-1	0	17	3
Algae (High)	8.00x10-1	0	18	4
Algae (High)	8.00x10-1	0	19	4
Algae (High)	8.00x10-1	0	20	4
Algae (High)	8.00x10-1	0	21	4
Algae=MP(Low)	1.00x10-1	1.39x10-3	1	0
Algae=MP(Low)	1.00x10-1	1.39x10-3	2	0
Algae=MP(Low)	1.00x10-1	1.39x10-3	3	0
Algae=MP(Low)	1.00x10-1	1.39x10-3	4	0
Algae=MP(Low)	1.00x10-1	1.39x10-3	5	0
Algae=MP(Low)	1.00x10-1	1.39x10-3	6	0
Algae=MP(Low)	1.00x10-1	1.39x10-3	7	0
Algae=MP(Low)	1.00x10-1	1.39x10-3	8	0
Algae=MP(Low)	1.00x10-1	1.39x10-3	9	0
Algae=MP(Low)	1.00x10-1	1.39x10-3	10	2
Algae=MP(Low)	1.00x10-1	1.39x10-3	11	2
Algae=MP(Low)	1.00x10-1	1.39x10-3	12	5
Algae=MP(Low)	1.00x10-1	1.39x10-3	13	5
Algae=MP(Low)	1.00x10-1	1.39x10-3	14	5
Algae=MP(Low)	1.00x10-1	1.39x10-3	15	5
Algae=MP(Low)	1.00x10-1	1.39x10-3	16	5
Algae=MP(Low)	1.00x10-1	1.39x10-3	17	5
Algae=MP(Low)	1.00x10-1	1.39x10-3	18	5
Algae=MP(Low)	1.00x10-1	1.39x10-3	19	5
Algae=MP(Low)	1.00x10-1	1.39x10-3	20	5
Algae=MP(Low)	1.00x10-1	1.39x10-3	21	5
Algae=MP(Low)	1.00x10-1	1.39x10-3	1	0
Algae=MP(Low)	1.00x10-1	1.39x10-3	2	0
Algae=MP(Low)	1.00x10-1	1.39x10-3	3	0
Algae=MP(Low)	1.00x10-1	1.39x10-3	4	0
Algae=MP(Low)	1.00x10-1	1.39x10-3	5	0
Algae=MP(Low)	1.00x10-1	1.39x10-3	6	0
Algae=MP(Low)	1.00x10-1	1.39x10-3	7	0
Algae=MP(Low)	1.00x10-1	1.39x10-3	8	0
Algae=MP(Low)	1.00x10-1	1.39x10-3	9	0
Algae=MP(Low)	1.00x10-1	1.39x10-3	10	1
Algae=MP(Low)	1.00x10-1	1.39x10-3	11	1
Algae=MP(Low)	1.00x10-1	1.39x10-3	12	1
Algae=MP(Low)	1.00x10-1	1.39x10-3	13	1
Algae=MP(Low)	1.00x10-1	1.39x10-3	14	3
Algae=MP(Low)	1.00x10-1	1.39x10-3	15	3
Algae=MP(Low)	1.00x10-1	1.39x10-3	16	3
Algae=MP(Low)	1.00x10-1	1.39x10-3	17	3
Algae=MP(Low)	1.00x10-1	1.39x10-3	18	3
Algae=MP(Low)	1.00x10-1	1.39x10-3	19	3
Algae=MP(Low)	1.00x10-1	1.39x10-3	20	3
Algae=MP(Low)	1.00x10-1	1.39x10-3	21	4
Algae=MP(Low)	1.00x10-1	1.39x10-3	1	0
Algae=MP(Low)	1.00x10-1	1.39x10-3	2	0
Algae=MP(Low)	1.00x10-1	1.39x10-3	3	0
Algae=MP(Low)	1.00x10-1	1.39x10-3	4	0
Algae=MP(Low)	1.00x10-1	1.39x10-3	5	0
Algae=MP(Low)	1.00x10-1	1.39x10-3	6	0
Algae=MP(Low)	1.00x10-1	1.39x10-3	7	0
Algae=MP(Low)	1.00x10-1	1.39x10-3	8	0
Algae=MP(Low)	1.00x10-1	1.39x10-3	9	0
Algae=MP(Low)	1.00x10-1	1.39x10-3	10	3
Algae=MP(Low)	1.00x10-1	1.39x10-3	11	3
Algae=MP(Low)	1.00x10-1	1.39x10-3	12	4
Algae=MP(Low)	1.00x10-1	1.39x10-3	13	4
Algae=MP(Low)	1.00x10-1	1.39x10-3	14	5
Algae=MP(Low)	1.00x10-1	1.39x10-3	15	5
Algae=MP(Low)	1.00x10-1	1.39x10-3	16	5
Algae=MP(Low)	1.00x10-1	1.39x10-3	17	5
Algae=MP(Low)	1.00x10-1	1.39x10-3	18	5
Algae=MP(Low)	1.00x10-1	1.39x10-3	19	5
Algae=MP(Low)	1.00x10-1	1.39x10-3	20	5
Algae=MP(Low)	1.00x10-1	1.39x10-3	21	5
Algae=MP(Low)	1.00x10-1	1.39x10-3	1	0
Algae=MP(Low)	1.00x10-1	1.39x10-3	2	0
Algae=MP(Low)	1.00x10-1	1.39x10-3	3	0
Algae=MP(Low)	1.00x10-1	1.39x10-3	4	0
Algae=MP(Low)	1.00x10-1	1.39x10-3	5	0
Algae=MP(Low)	1.00x10-1	1.39x10-3	6	0
Algae=MP(Low)	1.00x10-1	1.39x10-3	7	0
Algae=MP(Low)	1.00x10-1	1.39x10-3	8	2
Algae=MP(Low)	1.00x10-1	1.39x10-3	9	2
Algae=MP(Low)	1.00x10-1	1.39x10-3	10	3
Algae=MP(Low)	1.00x10-1	1.39x10-3	11	3
Algae=MP(Low)	1.00x10-1	1.39x10-3	12	4
Algae=MP(Low)	1.00x10-1	1.39x10-3	13	4
Algae=MP(Low)	1.00x10-1	1.39x10-3	14	5
Algae=MP(Low)	1.00x10-1	1.39x10-3	15	5
Algae=MP(Low)	1.00x10-1	1.39x10-3	16	5
Algae=MP(Low)	1.00x10-1	1.39x10-3	17	5
Algae=MP(Low)	1.00x10-1	1.39x10-3	18	5
Algae=MP(Low)	1.00x10-1	1.39x10-3	19	5
Algae=MP(Low)	1.00x10-1	1.39x10-3	20	5
Algae=MP(Low)	1.00x10-1	1.39x10-3	21	5
Algae=MP(Low)	1.00x10-1	1.39x10-3	1	0
Algae=MP(Low)	1.00x10-1	1.39x10-3	2	0
Algae=MP(Low)	1.00x10-1	1.39x10-3	3	0
Algae=MP(Low)	1.00x10-1	1.39x10-3	4	0
Algae=MP(Low)	1.00x10-1	1.39x10-3	5	0
Algae=MP(Low)	1.00x10-1	1.39x10-3	6	0
Algae=MP(Low)	1.00x10-1	1.39x10-3	7	0
Algae=MP(Low)	1.00x10-1	1.39x10-3	8	2
Algae=MP(Low)	1.00x10-1	1.39x10-3	9	2
Algae=MP(Low)	1.00x10-1	1.39x10-3	10	3
Algae=MP(Low)	1.00x10-1	1.39x10-3	11	3
Algae=MP(Low)	1.00x10-1	1.39x10-3	12	4
Algae=MP(Low)	1.00x10-1	1.39x10-3	13	4
Algae=MP(Low)	1.00x10-1	1.39x10-3	14	5
Algae=MP(Low)	1.00x10-1	1.39x10-3	15	5
Algae=MP(Low)	1.00x10-1	1.39x10-3	16	5
Algae=MP(Low)	1.00x10-1	1.39x10-3	17	5
Algae=MP(Low)	1.00x10-1	1.39x10-3	18	5
Algae=MP(Low)	1.00x10-1	1.39x10-3	19	5
Algae=MP(Low)	1.00x10-1	1.39x10-3	20	5
Algae=MP(Low)	1.00x10-1	1.39x10-3	21	5
Algae = MP(High)	8.00x10-1	1.11x10-2	1	0
Algae = MP(High)	8.00x10-1	1.11x10-2	2	0
Algae = MP(High)	8.00x10-1	1.11x10-2	3	0
Algae = MP(High)	8.00x10-1	1.11x10-2	4	0
Algae = MP(High)	8.00x10-1	1.11x10-2	5	0
Algae = MP(High)	8.00x10-1	1.11x10-2	6	0
Algae = MP(High)	8.00x10-1	1.11x10-2	7	0
Algae = MP(High)	8.00x10-1	1.11x10-2	8	0
Algae = MP(High)	8.00x10-1	1.11x10-2	9	0
Algae = MP(High)	8.00x10-1	1.11x10-2	10	1
Algae = MP(High)	8.00x10-1	1.11x10-2	11	1
Algae = MP(High)	8.00x10-1	1.11x10-2	12	2
Algae = MP(High)	8.00x10-1	1.11x10-2	13	2
Algae = MP(High)	8.00x10-1	1.11x10-2	14	4
Algae = MP(High)	8.00x10-1	1.11x10-2	15	4
Algae = MP(High)	8.00x10-1	1.11x10-2	16	4
Algae = MP(High)	8.00x10-1	1.11x10-2	17	4
Algae = MP(High)	8.00x10-1	1.11x10-2	18	4
Algae = MP(High)	8.00x10-1	1.11x10-2	19	4
Algae = MP(High)	8.00x10-1	1.11x10-2	20	4
Algae = MP(High)	8.00x10-1	1.11x10-2	21	5
Algae = MP(High)	8.00x10-1	1.11x10-2	1	0
Algae = MP(High)	8.00x10-1	1.11x10-2	2	0
Algae = MP(High)	8.00x10-1	1.11x10-2	3	0
Algae = MP(High)	8.00x10-1	1.11x10-2	4	0
Algae = MP(High)	8.00x10-1	1.11x10-2	5	0
Algae = MP(High)	8.00x10-1	1.11x10-2	6	0
Algae = MP(High)	8.00x10-1	1.11x10-2	7	0
Algae = MP(High)	8.00x10-1	1.11x10-2	8	0
Algae = MP(High)	8.00x10-1	1.11x10-2	9	0
Algae = MP(High)	8.00x10-1	1.11x10-2	10	0
Algae = MP(High)	8.00x10-1	1.11x10-2	11	0
Algae = MP(High)	8.00x10-1	1.11x10-2	12	1
Algae = MP(High)	8.00x10-1	1.11x10-2	13	1
Algae = MP(High)	8.00x10-1	1.11x10-2	14	4
Algae = MP(High)	8.00x10-1	1.11x10-2	15	4
Algae = MP(High)	8.00x10-1	1.11x10-2	16	4
Algae = MP(High)	8.00x10-1	1.11x10-2	17	4
Algae = MP(High)	8.00x10-1	1.11x10-2	18	4
Algae = MP(High)	8.00x10-1	1.11x10-2	19	4
Algae = MP(High)	8.00x10-1	1.11x10-2	20	4
Algae = MP(High)	8.00x10-1	1.11x10-2	21	4
Algae = MP(High)	8.00x10-1	1.11x10-2	1	0
Algae = MP(High)	8.00x10-1	1.11x10-2	2	0
Algae = MP(High)	8.00x10-1	1.11x10-2	3	0
Algae = MP(High)	8.00x10-1	1.11x10-2	4	0
Algae = MP(High)	8.00x10-1	1.11x10-2	5	0
Algae = MP(High)	8.00x10-1	1.11x10-2	6	0
Algae = MP(High)	8.00x10-1	1.11x10-2	7	0
Algae = MP(High)	8.00x10-1	1.11x10-2	8	0
Algae = MP(High)	8.00x10-1	1.11x10-2	9	0
Algae = MP(High)	8.00x10-1	1.11x10-2	10	1
Algae = MP(High)	8.00x10-1	1.11x10-2	11	1
Algae = MP(High)	8.00x10-1	1.11x10-2	12	1
Algae = MP(High)	8.00x10-1	1.11x10-2	13	1
Algae = MP(High)	8.00x10-1	1.11x10-2	14	2
Algae = MP(High)	8.00x10-1	1.11x10-2	15	2
Algae = MP(High)	8.00x10-1	1.11x10-2	16	2
Algae = MP(High)	8.00x10-1	1.11x10-2	17	2
Algae = MP(High)	8.00x10-1	1.11x10-2	18	3
Algae = MP(High)	8.00x10-1	1.11x10-2	19	3
Algae = MP(High)	8.00x10-1	1.11x10-2	20	3
Algae = MP(High)	8.00x10-1	1.11x10-2	21	3
Algae = MP(High)	8.00x10-1	1.11x10-2	1	0
Algae = MP(High)	8.00x10-1	1.11x10-2	2	0
Algae = MP(High)	8.00x10-1	1.11x10-2	3	0
Algae = MP(High)	8.00x10-1	1.11x10-2	4	0
Algae = MP(High)	8.00x10-1	1.11x10-2	5	0
Algae = MP(High)	8.00x10-1	1.11x10-2	6	0
Algae = MP(High)	8.00x10-1	1.11x10-2	7	0
Algae = MP(High)	8.00x10-1	1.11x10-2	8	0
Algae = MP(High)	8.00x10-1	1.11x10-2	9	0
Algae = MP(High)	8.00x10-1	1.11x10-2	10	1
Algae = MP(High)	8.00x10-1	1.11x10-2	11	1
Algae = MP(High)	8.00x10-1	1.11x10-2	12	2
Algae = MP(High)	8.00x10-1	1.11x10-2	13	2
Algae = MP(High)	8.00x10-1	1.11x10-2	14	3
Algae = MP(High)	8.00x10-1	1.11x10-2	15	3
Algae = MP(High)	8.00x10-1	1.11x10-2	16	3
Algae = MP(High)	8.00x10-1	1.11x10-2	17	3
Algae = MP(High)	8.00x10-1	1.11x10-2	18	3
Algae = MP(High)	8.00x10-1	1.11x10-2	19	3
Algae = MP(High)	8.00x10-1	1.11x10-2	20	3
Algae = MP(High)	8.00x10-1	1.11x10-2	21	3
Algae = MP(High)	8.00x10-1	1.11x10-2	1	0
Algae = MP(High)	8.00x10-1	1.11x10-2	2	0
Algae = MP(High)	8.00x10-1	1.11x10-2	3	0
Algae = MP(High)	8.00x10-1	1.11x10-2	4	0
Algae = MP(High)	8.00x10-1	1.11x10-2	5	0
Algae = MP(High)	8.00x10-1	1.11x10-2	6	0
Algae = MP(High)	8.00x10-1	1.11x10-2	7	0
Algae = MP(High)	8.00x10-1	1.11x10-2	8	1
Algae = MP(High)	8.00x10-1	1.11x10-2	9	1
Algae = MP(High)	8.00x10-1	1.11x10-2	10	1
Algae = MP(High)	8.00x10-1	1.11x10-2	11	1
Algae = MP(High)	8.00x10-1	1.11x10-2	12	2
Algae = MP(High)	8.00x10-1	1.11x10-2	13	2
Algae = MP(High)	8.00x10-1	1.11x10-2	14	3
Algae = MP(High)	8.00x10-1	1.11x10-2	15	3
Algae = MP(High)	8.00x10-1	1.11x10-2	16	3
Algae = MP(High)	8.00x10-1	1.11x10-2	17	3
Algae = MP(High)	8.00x10-1	1.11x10-2	18	3
Algae = MP(High)	8.00x10-1	1.11x10-2	19	3
Algae = MP(High)	8.00x10-1	1.11x10-2	20	3
Algae = MP(High)	8.00x10-1	1.11x10-2	21	3
Algae> MP	8.00x10-1	1.39x10-3	1	0
Algae> MP	8.00x10-1	1.39x10-3	2	0
Algae> MP	8.00x10-1	1.39x10-3	3	0
Algae> MP	8.00x10-1	1.39x10-3	4	0
Algae> MP	8.00x10-1	1.39x10-3	5	0
Algae> MP	8.00x10-1	1.39x10-3	6	0
Algae> MP	8.00x10-1	1.39x10-3	7	0
Algae> MP	8.00x10-1	1.39x10-3	8	0
Algae> MP	8.00x10-1	1.39x10-3	9	0
Algae> MP	8.00x10-1	1.39x10-3	10	0
Algae> MP	8.00x10-1	1.39x10-3	11	0
Algae> MP	8.00x10-1	1.39x10-3	12	0
Algae> MP	8.00x10-1	1.39x10-3	13	0
Algae> MP	8.00x10-1	1.39x10-3	14	1
Algae> MP	8.00x10-1	1.39x10-3	15	1
Algae> MP	8.00x10-1	1.39x10-3	16	1
Algae> MP	8.00x10-1	1.39x10-3	17	1
Algae> MP	8.00x10-1	1.39x10-3	18	1
Algae> MP	8.00x10-1	1.39x10-3	19	1
Algae> MP	8.00x10-1	1.39x10-3	20	1
Algae> MP	8.00x10-1	1.39x10-3	21	1
Algae> MP	8.00x10-1	1.39x10-3	1	0
Algae> MP	8.00x10-1	1.39x10-3	2	0
Algae> MP	8.00x10-1	1.39x10-3	3	0
Algae> MP	8.00x10-1	1.39x10-3	4	0
Algae> MP	8.00x10-1	1.39x10-3	5	0
Algae> MP	8.00x10-1	1.39x10-3	6	0
Algae> MP	8.00x10-1	1.39x10-3	7	0
Algae> MP	8.00x10-1	1.39x10-3	8	0
Algae> MP	8.00x10-1	1.39x10-3	9	0
Algae> MP	8.00x10-1	1.39x10-3	10	0
Algae> MP	8.00x10-1	1.39x10-3	11	0
Algae> MP	8.00x10-1	1.39x10-3	12	0
Algae> MP	8.00x10-1	1.39x10-3	13	0
Algae> MP	8.00x10-1	1.39x10-3	14	1
Algae> MP	8.00x10-1	1.39x10-3	15	1
Algae> MP	8.00x10-1	1.39x10-3	16	1
Algae> MP	8.00x10-1	1.39x10-3	17	1
Algae> MP	8.00x10-1	1.39x10-3	18	1
Algae> MP	8.00x10-1	1.39x10-3	19	1
Algae> MP	8.00x10-1	1.39x10-3	20	1
Algae> MP	8.00x10-1	1.39x10-3	21	1
Algae> MP	8.00x10-1	1.39x10-3	1	0
Algae> MP	8.00x10-1	1.39x10-3	2	0
Algae> MP	8.00x10-1	1.39x10-3	3	0
Algae> MP	8.00x10-1	1.39x10-3	4	0
Algae> MP	8.00x10-1	1.39x10-3	5	0
Algae> MP	8.00x10-1	1.39x10-3	6	0
Algae> MP	8.00x10-1	1.39x10-3	7	0
Algae> MP	8.00x10-1	1.39x10-3	8	0
Algae> MP	8.00x10-1	1.39x10-3	9	0
Algae> MP	8.00x10-1	1.39x10-3	10	1
Algae> MP	8.00x10-1	1.39x10-3	11	1
Algae> MP	8.00x10-1	1.39x10-3	12	2
Algae> MP	8.00x10-1	1.39x10-3	13	2
Algae> MP	8.00x10-1	1.39x10-3	14	2
Algae> MP	8.00x10-1	1.39x10-3	15	2
Algae> MP	8.00x10-1	1.39x10-3	16	2
Algae> MP	8.00x10-1	1.39x10-3	17	2
Algae> MP	8.00x10-1	1.39x10-3	18	3
Algae> MP	8.00x10-1	1.39x10-3	19	3
Algae> MP	8.00x10-1	1.39x10-3	20	3
Algae> MP	8.00x10-1	1.39x10-3	21	3
Algae> MP	8.00x10-1	1.39x10-3	1	0
Algae> MP	8.00x10-1	1.39x10-3	2	0
Algae> MP	8.00x10-1	1.39x10-3	3	0
Algae> MP	8.00x10-1	1.39x10-3	4	0
Algae> MP	8.00x10-1	1.39x10-3	5	0
Algae> MP	8.00x10-1	1.39x10-3	6	0
Algae> MP	8.00x10-1	1.39x10-3	7	0
Algae> MP	8.00x10-1	1.39x10-3	8	0
Algae> MP	8.00x10-1	1.39x10-3	9	0
Algae> MP	8.00x10-1	1.39x10-3	10	1
Algae> MP	8.00x10-1	1.39x10-3	11	1
Algae> MP	8.00x10-1	1.39x10-3	12	1
Algae> MP	8.00x10-1	1.39x10-3	13	1
Algae> MP	8.00x10-1	1.39x10-3	14	1
Algae> MP	8.00x10-1	1.39x10-3	15	1
Algae> MP	8.00x10-1	1.39x10-3	16	1
Algae> MP	8.00x10-1	1.39x10-3	17	1
Algae> MP	8.00x10-1	1.39x10-3	18	2
Algae> MP	8.00x10-1	1.39x10-3	19	2
Algae> MP	8.00x10-1	1.39x10-3	20	2
Algae> MP	8.00x10-1	1.39x10-3	21	2
Algae> MP	8.00x10-1	1.39x10-3	1	0
Algae> MP	8.00x10-1	1.39x10-3	2	0
Algae> MP	8.00x10-1	1.39x10-3	3	0
Algae> MP	8.00x10-1	1.39x10-3	4	0
Algae> MP	8.00x10-1	1.39x10-3	5	0
Algae> MP	8.00x10-1	1.39x10-3	6	0
Algae> MP	8.00x10-1	1.39x10-3	7	0
Algae> MP	8.00x10-1	1.39x10-3	8	0
Algae> MP	8.00x10-1	1.39x10-3	9	0
Algae> MP	8.00x10-1	1.39x10-3	10	0
Algae> MP	8.00x10-1	1.39x10-3	11	0
Algae> MP	8.00x10-1	1.39x10-3	12	1
Algae> MP	8.00x10-1	1.39x10-3	13	1
Algae> MP	8.00x10-1	1.39x10-3	14	2
Algae> MP	8.00x10-1	1.39x10-3	15	2
Algae> MP	8.00x10-1	1.39x10-3	16	2
Algae> MP	8.00x10-1	1.39x10-3	17	2
Algae> MP	8.00x10-1	1.39x10-3	18	2
Algae> MP	8.00x10-1	1.39x10-3	19	2
Algae> MP	8.00x10-1	1.39x10-3	20	2
Algae> MP	8.00x10-1	1.39x10-3	21	2
MP>Algae	1.00x10-1	1.11x10-2	1	0
MP>Algae	1.00x10-1	1.11x10-2	2	0
MP>Algae	1.00x10-1	1.11x10-2	3	0
MP>Algae	1.00x10-1	1.11x10-2	4	0
MP>Algae	1.00x10-1	1.11x10-2	5	0
MP>Algae	1.00x10-1	1.11x10-2	6	0
MP>Algae	1.00x10-1	1.11x10-2	7	0
MP>Algae	1.00x10-1	1.11x10-2	8	0
MP>Algae	1.00x10-1	1.11x10-2	9	0
MP>Algae	1.00x10-1	1.11x10-2	10	2
MP>Algae	1.00x10-1	1.11x10-2	11	2
MP>Algae	1.00x10-1	1.11x10-2	12	3
MP>Algae	1.00x10-1	1.11x10-2	13	3
MP>Algae	1.00x10-1	1.11x10-2	14	4
MP>Algae	1.00x10-1	1.11x10-2	15	4
MP>Algae	1.00x10-1	1.11x10-2	16	4
MP>Algae	1.00x10-1	1.11x10-2	17	4
MP>Algae	1.00x10-1	1.11x10-2	18	4
MP>Algae	1.00x10-1	1.11x10-2	19	4
MP>Algae	1.00x10-1	1.11x10-2	20	4
MP>Algae	1.00x10-1	1.11x10-2	21	4
MP>Algae	1.00x10-1	1.11x10-2	1	0
MP>Algae	1.00x10-1	1.11x10-2	2	0
MP>Algae	1.00x10-1	1.11x10-2	3	0
MP>Algae	1.00x10-1	1.11x10-2	4	0
MP>Algae	1.00x10-1	1.11x10-2	5	0
MP>Algae	1.00x10-1	1.11x10-2	6	1
MP>Algae	1.00x10-1	1.11x10-2	7	1
MP>Algae	1.00x10-1	1.11x10-2	8	1
MP>Algae	1.00x10-1	1.11x10-2	9	1
MP>Algae	1.00x10-1	1.11x10-2	10	2
MP>Algae	1.00x10-1	1.11x10-2	11	2
MP>Algae	1.00x10-1	1.11x10-2	12	3
MP>Algae	1.00x10-1	1.11x10-2	13	3
MP>Algae	1.00x10-1	1.11x10-2	14	4
MP>Algae	1.00x10-1	1.11x10-2	15	4
MP>Algae	1.00x10-1	1.11x10-2	16	4
MP>Algae	1.00x10-1	1.11x10-2	17	4
MP>Algae	1.00x10-1	1.11x10-2	18	4
MP>Algae	1.00x10-1	1.11x10-2	19	4
MP>Algae	1.00x10-1	1.11x10-2	20	4
MP>Algae	1.00x10-1	1.11x10-2	21	4
MP>Algae	1.00x10-1	1.11x10-2	1	0
MP>Algae	1.00x10-1	1.11x10-2	2	0
MP>Algae	1.00x10-1	1.11x10-2	3	0
MP>Algae	1.00x10-1	1.11x10-2	4	0
MP>Algae	1.00x10-1	1.11x10-2	5	0
MP>Algae	1.00x10-1	1.11x10-2	6	1
MP>Algae	1.00x10-1	1.11x10-2	7	1
MP>Algae	1.00x10-1	1.11x10-2	8	2
MP>Algae	1.00x10-1	1.11x10-2	9	2
MP>Algae	1.00x10-1	1.11x10-2	10	3
MP>Algae	1.00x10-1	1.11x10-2	11	3
MP>Algae	1.00x10-1	1.11x10-2	12	3
MP>Algae	1.00x10-1	1.11x10-2	13	3
MP>Algae	1.00x10-1	1.11x10-2	14	4
MP>Algae	1.00x10-1	1.11x10-2	15	4
MP>Algae	1.00x10-1	1.11x10-2	16	4
MP>Algae	1.00x10-1	1.11x10-2	17	4
MP>Algae	1.00x10-1	1.11x10-2	18	4
MP>Algae	1.00x10-1	1.11x10-2	19	4
MP>Algae	1.00x10-1	1.11x10-2	20	4
MP>Algae	1.00x10-1	1.11x10-2	21	4
MP>Algae	1.00x10-1	1.11x10-2	1	0
MP>Algae	1.00x10-1	1.11x10-2	2	0
MP>Algae	1.00x10-1	1.11x10-2	3	0
MP>Algae	1.00x10-1	1.11x10-2	4	0
MP>Algae	1.00x10-1	1.11x10-2	5	0
MP>Algae	1.00x10-1	1.11x10-2	6	1
MP>Algae	1.00x10-1	1.11x10-2	7	1
MP>Algae	1.00x10-1	1.11x10-2	8	2
MP>Algae	1.00x10-1	1.11x10-2	9	2
MP>Algae	1.00x10-1	1.11x10-2	10	3
MP>Algae	1.00x10-1	1.11x10-2	11	3
MP>Algae	1.00x10-1	1.11x10-2	12	3
MP>Algae	1.00x10-1	1.11x10-2	13	3
MP>Algae	1.00x10-1	1.11x10-2	14	3
MP>Algae	1.00x10-1	1.11x10-2	15	3
MP>Algae	1.00x10-1	1.11x10-2	16	3
MP>Algae	1.00x10-1	1.11x10-2	17	3
MP>Algae	1.00x10-1	1.11x10-2	18	3
MP>Algae	1.00x10-1	1.11x10-2	19	3
MP>Algae	1.00x10-1	1.11x10-2	20	3
MP>Algae	1.00x10-1	1.11x10-2	21	4
MP>Algae	1.00x10-1	1.11x10-2	1	0
MP>Algae	1.00x10-1	1.11x10-2	2	0
MP>Algae	1.00x10-1	1.11x10-2	3	0
MP>Algae	1.00x10-1	1.11x10-2	4	0
MP>Algae	1.00x10-1	1.11x10-2	5	0
MP>Algae	1.00x10-1	1.11x10-2	6	1
MP>Algae	1.00x10-1	1.11x10-2	7	1
MP>Algae	1.00x10-1	1.11x10-2	8	2
MP>Algae	1.00x10-1	1.11x10-2	9	2
MP>Algae	1.00x10-1	1.11x10-2	10	3
MP>Algae	1.00x10-1	1.11x10-2	11	3
MP>Algae	1.00x10-1	1.11x10-2	12	4
MP>Algae	1.00x10-1	1.11x10-2	13	4
MP>Algae	1.00x10-1	1.11x10-2	14	5
MP>Algae	1.00x10-1	1.11x10-2	15	5
MP>Algae	1.00x10-1	1.11x10-2	16	5
MP>Algae	1.00x10-1	1.11x10-2	17	5
MP>Algae	1.00x10-1	1.11x10-2	18	5
MP>Algae	1.00x10-1	1.11x10-2	19	5
MP>Algae	1.00x10-1	1.11x10-2	20	5
MP>Algae	1.00x10-1	1.11x10-2	21	5
